# Supplementary material for: Microbial Signatures Associated with Oropharyngeal and Oral Squamous Cell Carcinomas
Source: Sci Rep. 2017 Jun 22;7:4036. doi: 10.1038/s41598-017-03466-6 (PMC5481414; doi:10.1038/s41598-017-03466-6)
Supplement: Supplementary file 2 — Supplementary Table S5 [file 41598_2017_3466_MOESM2_ESM.xls]

## Sheet: Cluster 1 vs 2 Significant 
No.	Gene	Name	Type	Family	t	p-value	Mean Cluster 1 - Mean Cluster 2
1	AY326462	Peptostreptococcus anaerobius	Bacteria	Peptostreptococcaceae	11.6515	1.68e-16	5.14637
2	M35014	Cardiobacterium hominis	Bacteria	Cardiobacteriaceae	11.495	9.38e-15	6.283
3	FJ405309	Edwardsiella tarda	Bacteria	Enterobacteriaceae	10.0805	5.73e-14	6.15343
4	X73952	Arcanobacterium haemolyticum	Bacteria	Actinomycetaceae	11.7742	1.52e-13	7.47149
5	NC_007381	Influenza A virus	Viruses	Orthomyxoviridae	9.53216	2.4e-13	5.29563
6	NC_006505	Infectious salmon anemia virus	Viruses	Orthomyxoviridae	10.2897	4.56e-13	4.99112
7	AJ704572	Propionibacterium thoenii	Bacteria	Propionibacteriaceae	8.95164	5.12e-12	6.33759
8	AJ420201	Streptococcus ratti	Bacteria	Streptococcaceae	8.91965	6.05e-12	5.0404
9	AJ416941	Mycobacterium chelonae	Bacteria	Mycobacteriaceae	9.15911	2.65e-11	5.98583
10	AJ717364	Rothia dentocariosa	Bacteria	Micrococcaceae	8.43118	2.95e-11	6.79258
11	AJ250959	Arcanobacterium pluranimalium	Bacteria	Actinomycetaceae	8.04898	5.16e-11	7.20873
12	EU373423	Sphingobacterium siyangense	Bacteria	Sphingobacteriaceae	9.41636	5.32e-11	5.69063
13	AY851256	Trichinella nativa	parasite	Trichinellidae	8.0342	6.27e-11	5.57507
14	AF104676	Streptococcus constellatus	Bacteria	Streptococcaceae	8.33303	2.4e-10	4.647
15	X60418	Plesiomonas shigelloides	Bacteria	Enterobacteriaceae	7.6092	3.66e-10	5.47674
16	FM180525	Brevundimonas diminuta	Bacteria	Caulobacteraceae	7.56437	3.67e-10	5.51855
17	AY851259	Trichinella murrelli	parasite	Trichinellidae	7.88076	4.61e-10	5.44017
18	X84005	Veillonella parvula	Bacteria	Veillonellaceae	7.61461	6.58e-10	4.85891
19	EU727316	Alcaligenes faecalis	Bacteria	Alcaligenaceae	7.95036	1.03e-09	5.74342
20	AY851263	Trichinella papuae	parasite	Trichinellidae	8.01568	1.78e-09	5.6659
21	NC_006002	St Croix River virus	Viruses	Reoviridae	7.15543	2.33e-09	4.01551
22	NC_003015	Cypovirus 14	Viruses	Reoviridae	7.98816	2.62e-09	3.82215
23	AJ937773	Propionibacterium jensenii	Bacteria	Propionibacteriaceae	7.44022	4.7e-09	6.14837
24	AF318316	Aerococcus sanguinicola	Bacteria	Aerococcaceae	7.39879	5.75e-09	3.96334
25	X90833	Actinobacillus actinomycetemcomitans	Bacteria	Pasteurellaceae	8.02468	5.93e-09	5.22474
26	AJ271383	Pediococcus inopinatus	Bacteria	Lactobacillaceae	6.91079	6.6e-09	4.64054
27	DQ409136	Bordetella holmesii	Bacteria	Alcaligenaceae	7.76822	1.02e-08	5.50802
28	AY987772	Aeromonas molluscorum	Bacteria	Aeromonadaceae	7.41742	1.06e-08	4.97179
29	L16482	Prevotella ruminicola	Bacteria	Prevotellaceae	6.76742	1.63e-08	4.21904
30	EU841525	Comamonas aquatica	Bacteria	Comamonadaceae	6.95902	3.64e-08	4.8702
31	AB045737	Citrobacter rodentium	Bacteria	Enterobacteriaceae	6.53125	3.93e-08	5.29691
32	NC_007380	Influenza A virus	Viruses	Orthomyxoviridae	6.28162	4.74e-08	4.93196
33	X78719	Actinomyces radingae	Bacteria	Actinomycetaceae	6.79973	5.23e-08	4.73383
34	D14147	Peptoniphilus indolicus	Bacteria	Peptoniphilaceae	6.3842	5.86e-08	5.83217
35	NC_001587	Human papillomavirus type 34	Viruses	Papillomaviridae	6.90447	5.91e-08	2.7772
36	AY851260	Trichinella sp.	parasite	Trichinellidae	6.22949	6.85e-08	4.88451
37	EU916710	Aeromonas sobria	Bacteria	Aeromonadaceae	6.90172	7.05e-08	4.68743
38	AJ879697	Trueperella bonasi	Bacteria	Actinomycetaceae	6.43931	8.15e-08	5.7605
39	EU331313	Pediococcus damnosus	Bacteria	Lactobacillaceae	6.93053	1.37e-07	4.3638
40	AF480601	Mycobacterium kansasii	Bacteria	Mycobacteriaceae	6.42734	1.85e-07	3.08302
41	AY457068	Mycobacterium neworleansense	Bacteria	Mycobacteriaceae	6.78144	1.87e-07	4.48028
42	NC_003707	Eyach virus	Viruses	Reoviridae	6.85486	2.5e-07	4.87456
43	DQ836252	Comamonas denitrificans	Bacteria	Comamonadaceae	6.80603	2.5e-07	5.30965
44	M83796	Brevundimonas bacteroides	Bacteria	Caulobacteraceae	6.1302	4.25e-07	3.49082
45	AY851262	Trichinella sp.	parasite	Trichinellidae	5.57339	7.39e-07	4.74646
46	AY987777	Aeromonas popoffii	Bacteria	Aeromonadaceae	5.80206	1.22e-06	3.14151
47	EU331259	Pediococcus parvulus	Bacteria	Lactobacillaceae	6.28224	1.22e-06	4.04401
48	AJ227786	Brevundimonas intermedia	Bacteria	Caulobacteraceae	5.47171	2.07e-06	3.81797
49	M59160	Serratia marcescens	Bacteria	Enterobacteriaceae	5.22093	2.55e-06	4.42316
50	AY987757	Aeromonas bestiarum	Bacteria	Aeromonadaceae	5.64142	2.63e-06	3.32377
51	AF503278	Sphingomonas elodea	Bacteria	Sphingomonadaceae	5.36236	2.97e-06	3.40165
52	AJ576081	Mobiluncus mulieris	Bacteria	Actinomycetaceae	5.27758	3.79e-06	2.75192
53	M58797	Aerococcus viridans	Bacteria	Aerococcaceae	5.26499	5e-06	4.36691
54	EF119339	Pleistophora mulleri	Fungi	Pleistophoridae	5.13968	5.66e-06	4.74162
55	D87677	Aerococcus urinaeequi	Bacteria	Aerococcaceae	5.09584	7.35e-06	4.54543
56	X97049	Arcanobacterium phocae	Bacteria	Actinomycetaceae	5.30142	7.55e-06	4.24763
57	EF030523	Absidia anomala	Fungi	Cunninghamellaceae	5.27764	9.4e-06	4.03829
58	X82451	Actinomyces meyeri	Bacteria	Actinomycetaceae	5.20951	9.97e-06	3.97305
59	AB091200	Frateuria aurantia	Bacteria	Rhodanobacteraceae	4.85326	1.19e-05	2.06605
60	AJ295007	Acinetobacter venetianus	Bacteria	Moraxellaceae	4.73296	2.28e-05	3.25654
61	M29566	Mycobacterium phlei	Bacteria	Mycobacteriaceae	4.77115	2.35e-05	3.60225
62	AJ224309	Aeromonas encheleia	Bacteria	Aeromonadaceae	4.7581	2.54e-05	2.25644
63	AJ576084	Mobiluncus curtisii	Bacteria	Actinomycetaceae	4.70819	2.56e-05	2.59959
64	NC_001664	Human herpesvirus 6A	Viruses	Herpesviridae	4.7921	3.19e-05	2.29542
65	J01859	Escherichia coli	Bacteria	Enterobacteriaceae	4.85795	3.76e-05	4.71246
66	AY851257	Trichinella britovi	parasite	Trichinellidae	4.49348	4.23e-05	3.8276
67	AF538629	Absidia cylindrospora	Fungi	Cunninghamellaceae	4.9135	4.29e-05	3.44766
68	NC_001356	Mupapillomavirus 1	Viruses	Papillomaviridae	4.66997	4.58e-05	2.00104
69	AF050276	Fonsecaea pedrosoi	Fungi	Herpotrichiellaceae	4.66027	5.22e-05	1.33923
70	EU083530	Haemophilus parainfluenzae	Bacteria	Pasteurellaceae	4.4878	5.23e-05	2.72982
71	EF540756	Phialophora europaea	Fungi	Cyphellophoraceae	4.6875	5.47e-05	3.7241
72	EU192368	Malassezia slooffiae	Fungi	Malasseziaceae	4.82725	5.72e-05	4.4259
73	EU192366	Malassezia pachydermatis	Fungi	Malasseziaceae	4.52028	7.12e-05	1.74506
74	EU192369	Malassezia sympodialis	Fungi	Malasseziaceae	4.53181	8.4e-05	1.8065
75	AY851264	Trichinella zimbabwensis	parasite	Trichinellidae	4.44294	8.77e-05	3.35098
76	X78720	Actinomyces turicensis	Bacteria	Actinomycetaceae	4.38264	0.000106795	3.39864
77	EU035411	Cladophialophora proteae	Fungi	Herpotrichiellaceae	4.37105	0.000124514	1.43584
78	AY083223	Malassezia furfur	Fungi	Malasseziaceae	4.37663	0.000135758	1.87459
79	AB266392	Pneumocystis jirovecii	Fungi	Pneumocystidaceae	4.38564	0.00014111	2.95998
80	AF044392	Pleistophora ehrenbaumi	Fungi	Pleistophoridae	4.4199	0.000161468	3.24932
81	EU192367	Malassezia restricta	Fungi	Malasseziaceae	4.23827	0.000216147	2.14615
82	EU180608	Pediococcus acidilactici	Bacteria	Lactobacillaceae	4.20995	0.000222642	2.66849
83	EU192364	Malassezia globosa	Fungi	Malasseziaceae	4.06126	0.000380408	2.7669
84	AF151921	Prosthodendrium longiforme	parasite	Lecithodendriidae	3.97364	0.000431747	1.56861
85	AJ420198	Streptococcus criceti	Bacteria	Streptococcaceae	3.74505	0.00043224	1.50018
86	AY702702	Contracaecum microcephalum	parasite	Anisakidae	3.99564	0.00043932	1.86479
87	AF151922	Prosthodendrium hurkovaae	parasite	Lecithodendriidae	3.55827	0.00150544	2.98555
88	U94382	Toxocara canis	parasite	Toxocaridae	3.50529	0.00161454	2.19697
89	NC_001503	Mouse mammary tumor virus	Viruses	Retroviridae	3.28164	0.00239124	1.28651
90	AB126649	Rhodotorula laryngis	Fungi	Cystobasidiaceae	2.89644	0.0070299	1.17611
91	NC_003663	Cowpox virus	Viruses	Poxviridae	2.83368	0.00768585	0.808389
92	NC_004002	Sheeppox virus	Viruses	Poxviridae	2.76555	0.00911785	0.661686
93	AY245759	Centrocestus formosanus	parasite	Heterophyidae	2.68156	0.0122436	0.801701
94	NC_004003	Goatpox virus Pellor	Viruses	Poxviridae	2.63092	0.0127053	0.721823
95	NC_007377	Influenza A virus	Viruses	Orthomyxoviridae	2.60918	0.0133942	1.12616
96	NC_001266	Rabbit fibroma virus	Viruses	Poxviridae	2.6057	0.0135077	0.791805
97	AF124475	Hymenolepis diminuta	parasite	Hymenolepididae	2.42803	0.0226508	1.04284
98	DQ325447	Geotrichum citri-aurantii	Fungi	Dipodascaceae	2.28077	0.0280303	3.22282
99	AF023120	Dipylidium caninum	parasite	Dipylidiidae	2.28249	0.0303425	1.38882

## Sheet: Cluster 1 vs 2 NS
No.	Gene	Name	Type	Family	t	p-value	Mean Cluster 1 - Mean Cluster 2
1	NC_001355	Human papillomavirus type 6b	Viruses	Papillomaviridae	1.33856	0.189598	0.292833
2	NC_001357	Alphapapillomavirus 7	Viruses	Papillomaviridae	-0.499344	0.620771	-0.236235
3	NC_001352	Alphapapillomavirus 4	Viruses	Papillomaviridae	1	0.324375	0.225039
4	NC_001526	Human papillomavirus type 16	Viruses	Papillomaviridae	-1.26162	0.21238	-1.80074
5	NC_001583	Human papillomavirus type 26	Viruses	Papillomaviridae	1.31189	0.194764	0.78799
6	NC_009333	Human herpesvirus 8	Viruses	Herpesviridae	1	0.324375	0.22405
7	NC_000898	Human herpesvirus 6B	Viruses	Herpesviridae	1	0.324375	0.198537
8	NC_006273	Human herpesvirus 5	Viruses	Herpesviridae	1	0.324375	0.221833
9	NC_001501	Moloney murine leukemia virus	Viruses	Retroviridae	1.91694	0.0636807	0.57228
10	NC_001436	Human T-lymphotropic virus 1	Viruses	Retroviridae	1.42389	0.163592	0.417486
11	NC_001488	Human T-lymphotropic virus 2	Viruses	Retroviridae	1.56474	0.126906	0.512142
12	NC_006998	Vaccinia virus	Viruses	Poxviridae	1.95806	0.0584702	0.48833
13	NC_001132	Myxoma virus	Viruses	Poxviridae	1.70707	0.096927	0.345782
14	NC_003310	Monkeypox virus Zaire-96-I-16	Viruses	Poxviridae	1.76782	0.0860644	0.321542
15	NC_005336	Orf virus	Viruses	Parapoxviridae	1	0.324375	0.183667
16	NC_013804	Pseudocowpox virus	Viruses	Parapoxviridae	1	0.324375	0.201985
17	NC_001699	JC polyomavirus	Viruses	Polyomaviridae	1.89103	0.067166	0.564782
18	NC_001669	Simian virus 40	Viruses	Polyomaviridae	1.74161	0.0906188	0.54523
19	NC_010277	Merkel cell polyomavirus	Viruses	Polyomaviridae	1.7202	0.0944871	0.494227
