# Supplementary material for: Microbial Signatures Associated with Oropharyngeal and Oral Squamous Cell Carcinomas
Source: Sci Rep. 2017 Jun 22;7:4036. doi: 10.1038/s41598-017-03466-6 (PMC5481414; doi:10.1038/s41598-017-03466-6)
Supplement: Supplementary file 3 — Supplementary Table S6 [file 41598_2017_3466_MOESM3_ESM.xls]

## Sheet: Group a vs Group b
ID	Column Name	Name	Type.of.organism	Family	T-test p-value	Group a Mean - Group b Mean	T-test BH adjusted p-value
1	D87677	Aerococcus urinaeequi	Bacteria	Aerococcaceae	3.59978e-08	-5.35543	4.24774e-06
2	AJ576084	Mobiluncus curtisii	Bacteria	Actinomycetaceae	3.88713e-08	-2.34898	4.24774e-06
3	AJ250959	Arcanobacterium pluranimalium	Bacteria	Actinomycetaceae	5.88629e-08	-6.56982	4.24774e-06
4	AJ576081	Mobiluncus mulieris	Bacteria	Actinomycetaceae	9.2792e-08	-2.50497	4.24774e-06
5	M58797	Aerococcus viridans	Bacteria	Aerococcaceae	1.56167e-07	-4.64338	4.24774e-06
6	AJ224309	Aeromonas encheleia	Bacteria	Aeromonadaceae	6.73916e-07	-1.76625	1.32537e-05
7	AJ937773	Propionibacterium jensenii	Bacteria	Propionibacteriaceae	6.82874e-07	-5.48384	1.32537e-05
8	X78719	Actinomyces radingae	Bacteria	Actinomycetaceae	7.53184e-07	-3.92778	1.32537e-05
9	AJ879697	Arcanobacterium bonasi	Bacteria	Actinomycetaceae	1.3853e-06	-5.44512	1.81629e-05
10	AY987757	Aeromonas bestiarum	Bacteria	Aeromonadaceae	3.33217e-06	-2.49647	3.93196e-05
11	FM180525	Brevundimonas diminuta	Bacteria	Caulobacteraceae	3.69414e-06	-4.49857	3.96281e-05
12	EU916710	Aeromonas sobria	Bacteria	Aeromonadaceae	3.78702e-06	-4.11939	3.96281e-05
13	AJ717364	Rothia dentocariosa	Bacteria	Micrococcaceae	6.24714e-06	-5.30959	5.67048e-05
14	AF318316	Aerococcus sanguinicola	Bacteria	Aerococcaceae	6.71326e-06	-3.06267	5.67048e-05
15	X97049	Arcanobacterium phocae	Bacteria	Actinomycetaceae	7.86144e-06	-3.66125	6.18433e-05
16	AY987777	Aeromonas popoffii	Bacteria	Aeromonadaceae	8.5633e-06	-2.54037	6.31543e-05
17	AY987772	Aeromonas molluscorum	Bacteria	Aeromonadaceae	9.10135e-06	-3.82463	6.31741e-05
18	X82451	Actinomyces meyeri	Bacteria	Actinomycetaceae	1.43788e-05	-3.51257	9.42611e-05
19	X60418	Plesiomonas shigelloides	Bacteria	Enterobacteriaceae	1.6988e-05	-4.3744	0.000105505
20	X73952	Arcanobacterium haemolyticum	Bacteria	Actinomycetaceae	3.28939e-05	-4.85998	0.000194074
21	DQ836252	Comamonas denitrificans	Bacteria	Comamonadaceae	4.19051e-05	-4.20026	0.000235467
22	NC_001526	Human papillomavirus type 16	Viruses	Papillomaviridae	4.45002e-05	5.66269	0.000238683
23	D14147	Peptoniphilus indolicus	Bacteria	Peptoniphilaceae	5.12211e-05	-4.5375	0.000262786
24	EU192367	Malassezia restricta	Fungi	Malasseziaceae	5.34844e-05	-1.143	0.000262965
25	M83796	Brevundimonas bacteroides	Bacteria	Caulobacteraceae	5.42977e-05	-2.50063	0.000262965
26	AF480601	Mycobacterium kansasii	Bacteria	Mycobacteriaceae	9.64068e-05	-2.027	0.000437539
27	EU727316	Alcaligenes faecalis	Bacteria	Alcaligenaceae	0.000135737	-3.90882	0.00059322
28	AY083223	Malassezia furfur	Fungi	Malasseziaceae	0.000135856	-1.04493	0.00059322
29	EU192364	Malassezia globosa	Fungi	Malasseziaceae	0.000137196	-1.27226	0.00059322
30	J01859	Escherichia coli	Bacteria	Enterobacteriaceae	0.000183117	-3.2126	0.000720262
31	AY702702	Contracaecum microcephalum	Parasite	Anisakidae	0.000195212	-0.933924	0.000743065
32	X78720	Actinomyces turicensis	Bacteria	Actinomycetaceae	0.000199356	-3.3756	0.000743065
33	DQ409136	Bordetella holmesii	Bacteria	Alcaligenaceae	0.000237006	-3.65794	0.000847475
34	AF151921	Prosthodendrium longiforme	Parasite	Lecithodendriidae	0.000280749	-0.868504	0.000974365
35	L16482	Prevotella ruminicola	Bacteria	Prevotellaceae	0.000288335	-2.9654	0.000974365
36	M35014	Cardiobacterium hominis	Bacteria	Cardiobacteriaceae	0.000315541	-3.74057	0.00103427
37	AB091200	Frateuria aurantia	Bacteria	Rhodanobacteraceae	0.000322527	-1.66808	0.00103427
38	AF104676	Streptococcus constellatus	Bacteria	Streptococcaceae	0.000323625	-2.90787	0.00103427
39	EU373423	Sphingobacterium siyangense	Bacteria	Sphingobacteriaceae	0.000422245	-3.44256	0.00127756
40	AY851263	Trichinella papuae	Parasite	Trichinellidae	0.00043536	-3.52675	0.00128431
41	AB045737	Citrobacter rodentium	Bacteria	Enterobacteriaceae	0.000445622	-3.57248	0.00128431
42	AY326462	Peptostreptococcus anaerobius	Bacteria	Peptostreptococcaceae	0.000478985	-2.82538	0.00134572
43	AJ227786	Brevundimonas intermedia	Bacteria	Caulobacteraceae	0.000531011	-3.07073	0.00145719
44	AY851256	Trichinella nativa	Parasite	Trichinellidae	0.000532368	-3.68399	0.00145719
45	M59160	Serratia marcescens	Bacteria	Enterobacteriaceae	0.000663269	-3.62302	0.00173924
46	EU035411	Cladophialophora proteae	Fungi	Herpotrichiellaceae	0.000712392	-0.783119	0.00182744
47	AF050276	Fonsecaea pedrosoi	Fungi	Herpotrichiellaceae	0.000713798	-0.725016	0.00182744
48	EU192369	Malassezia sympodialis	Fungi	Malasseziaceae	0.000725345	-0.939625	0.00182744
49	AJ295007	Acinetobacter venetianus	Bacteria	Moraxellaceae	0.00083031	-2.51698	0.00199952
50	AJ420198	Streptococcus criceti	Bacteria	Streptococcaceae	0.000841152	-1.59933	0.00199952
51	U94382	Toxocara canis	Parasite	Toxocaridae	0.00177591	-0.887233	0.00410898
52	AJ416941	Mycobacterium chelonae	Bacteria	Mycobacteriaceae	0.00219636	-3.12939	0.00498404
53	NC_003707	Eyach virus	Viruses	Reoviridae	0.00221927	-2.91976	0.00498404
54	EU192366	Malassezia pachydermatis	Fungi	Malasseziaceae	0.00241493	-0.893225	0.00527707
55	NC_006505	Infectious salmon anemia virus	Viruses	Orthomyxoviridae	0.00258215	-2.62274	0.00553988
56	X84005	Veillonella parvula	Bacteria	Veillonellaceae	0.00291521	-2.76967	0.00614276
57	EU331259	Pediococcus parvulus	Bacteria	Lactobacillaceae	0.00297041	-2.40828	0.00614928
58	AF538629	Absidia cylindrospora	Fungi	Cunninghamellaceae	0.00444854	-1.59226	0.00905048
59	AJ420201	Streptococcus ratti	Bacteria	Streptococcaceae	0.00460764	-2.63366	0.00921528
60	EU192368	Malassezia slooffiae	Fungi	Malasseziaceae	0.00463282	-2.34637	0.00921528
61	AY851259	Trichinella murrelli	Parasite	Trichinellidae	0.00477435	-3.06436	0.00923564
62	AF151922	Prosthodendrium hurkovaae	Parasite	Lecithodendriidae	0.00509319	-0.767889	0.00969349
63	AF503278	Sphingomonas elodea	Bacteria	Sphingomonadaceae	0.00512087	-2.04069	0.00969349
64	FJ405309	Edwardsiella tarda	Bacteria	Enterobacteriaceae	0.00596944	-2.92615	0.0110061
65	AJ271383	Pediococcus inopinatus	Bacteria	Lactobacillaceae	0.00600233	-2.57583	0.0110061
66	EF119339	Pleistophora mulleri	Fungi	Pleistophoridae	0.00671575	-3.15386	0.0120069
67	X90833	Actinobacillus actinomycetemcomitans	Bacteria	Pasteurellaceae	0.00787363	-2.4076	0.013867
68	EU841525	Comamonas aquatica	Bacteria	Comamonadaceae	0.00873498	-2.50366	0.0151578
69	EU331313	Pediococcus damnosus	Bacteria	Lactobacillaceae	0.00968819	-1.98154	0.0165682
70	AB126649	Rhodotorula laryngis	Fungi	Cystobasidiaceae	0.00989091	-0.522195	0.0166732
71	AB266392	Pneumocystis jirovecii	Fungi	Pneumocystidaceae	0.0110508	-1.16288	0.0183661
72	EU083530	Haemophilus parainfluenzae	Bacteria	Pasteurellaceae	0.0155782	-1.7689	0.025531
73	AY457068	Mycobacterium neworleansense	Bacteria	Mycobacteriaceae	0.0169978	-1.89285	0.027476
74	AY851262	Trichinella sp.	Parasite	Trichinellidae	0.02489	-2.47185	0.0396894
75	EF540756	Phialophora europaea	Fungi	Cyphellophoraceae	0.0295425	-1.74825	0.0464801
76	AY851260	Trichinella sp.	Parasite	Trichinellidae	0.0297753	-2.38895	0.0464801

## Sheet: Un-grouped vs Group a+b
ID	Accession	Name	Type of organism	Family	T-test p-value	Un-grouped Mean - Group (a+b) Mean	T-test BH adjusted p-value
1	AY851262	Trichinella sp.	Parasite	Trichinellidae	1e-12	-5.7367	1.47666e-11
2	X73952	Arcanobacterium haemolyticum	Bacteria	Actinomycetaceae	8.8652e-11	-5.68483	5.23047e-09
3	AJ416941	Mycobacterium chelonae	Bacteria	Mycobacteriaceae	9.81235e-11	-6.1462	5.23047e-09
4	AY851260	Trichinella sp.	Parasite	Trichinellidae	1.12983e-10	-4.89546	5.23047e-09
5	AY851259	Trichinella murrelli	Parasite	Trichinellidae	1.63086e-09	-4.49795	3.84882e-08
6	EU373423	Sphingobacterium siyangense	Bacteria	Sphingobacteriaceae	2.47304e-09	-4.32982	4.86364e-08
7	X84005	Veillonella parvula	Bacteria	Veillonellaceae	3.15468e-09	-4.68934	5.31788e-08
8	M35014	Cardiobacterium hominis	Bacteria	Cardiobacteriaceae	4.72809e-09	-4.58019	6.97394e-08
9	AJ271383	Pediococcus inopinatus	Bacteria	Lactobacillaceae	1.55014e-08	-4.78486	2.0324e-07
10	FJ405309	Edwardsiella tarda	Bacteria	Enterobacteriaceae	2.93421e-08	-4.6331	3.46237e-07
11	AY326462	Peptostreptococcus anaerobius	Bacteria	Peptostreptococcaceae	2.97783e-08	-4.00781	3.46237e-07
12	NC_003015	Cypovirus 14	Viruses	Reoviridae	3.26082e-08	-2.90816	3.46237e-07
13	NC_007381	Influenza A virus	Viruses	Orthomyxoviridae	8.23144e-08	-4.00423	7.47162e-07
14	DQ409136	Bordetella holmesii	Bacteria	Alcaligenaceae	1.4551e-07	-6.02615	1.22644e-06
15	NC_006505	Infectious salmon anemia virus	Viruses	Orthomyxoviridae	1.51014e-07	-4.08214	1.22644e-06
16	AJ227786	Brevundimonas intermedia	Bacteria	Caulobacteraceae	2.14894e-07	-3.37678	1.58484e-06
17	AY851257	Trichinella britovi	Parasite	Trichinellidae	2.3333e-07	-5.28627	1.61958e-06
18	X60418	Plesiomonas shigelloides	Bacteria	Enterobacteriaceae	2.55418e-07	-4.39878	1.67441e-06
19	NC_001587	Human papillomavirus type 34	Viruses	Papillomaviridae	3.16489e-07	-2.11309	1.96557e-06
20	EU727316	Alcaligenes faecalis	Bacteria	Alcaligenaceae	3.99219e-07	-5.82692	2.35539e-06
21	AJ717364	Rothia dentocariosa	Bacteria	Micrococcaceae	5.75597e-07	-5.16323	3.23431e-06
22	AY987772	Aeromonas molluscorum	Bacteria	Aeromonadaceae	1.31329e-06	-5.43513	7.04399e-06
23	M59160	Serratia marcescens	Bacteria	Enterobacteriaceae	1.89212e-06	-4.20548	9.70738e-06
24	AY851256	Trichinella nativa	Parasite	Trichinellidae	2.24081e-06	-4.19166	1.10173e-05
25	AJ420201	Streptococcus ratti	Bacteria	Streptococcaceae	2.69771e-06	-3.62759	1.27332e-05
26	AY851263	Trichinella papuae	Parasite	Trichinellidae	3.29228e-06	-5.07908	1.49419e-05
27	EF119339	Pleistophora mulleri	Fungi	Pleistophoridae	5.57528e-06	-5.1791	2.4366e-05
28	FM180525	Brevundimonas diminuta	Bacteria	Caulobacteraceae	7.90948e-06	-4.3026	3.33328e-05
29	AJ879697	Trueperella bonasi	Bacteria	Actinomycetaceae	1.15477e-05	-6.17812	4.69872e-05
30	AB045737	Citrobacter rodentium	Bacteria	Enterobacteriaceae	1.46364e-05	-4.63418	5.75698e-05
31	AJ250959	Arcanobacterium pluranimalium	Bacteria	Actinomycetaceae	1.77267e-05	-5.40254	6.74756e-05
32	EU331313	Pediococcus damnosus	Bacteria	Lactobacillaceae	1.95431e-05	-5.01468	7.20652e-05
33	EU916710	Aeromonas sobria	Bacteria	Aeromonadaceae	2.16756e-05	-4.83327	7.75067e-05
34	AF503278	Sphingomonas elodea	Bacteria	Sphingomonadaceae	2.24819e-05	-4.32651	7.80253e-05
35	AJ937773	Propionibacterium jensenii	Bacteria	Propionibacteriaceae	2.45376e-05	-6.17938	8.27268e-05
36	AF318316	Aerococcus sanguinicola	Bacteria	Aerococcaceae	3.86391e-05	-3.58976	0.000126651
37	AY851264	Trichinella zimbabwensis	Parasite	Trichinellidae	5.19577e-05	-5.11437	0.000165703
38	NC_001664	Human herpesvirus 6A	Viruses	Herpesviridae	5.38155e-05	-1.74651	0.000167111
39	L16482	Prevotella ruminicola	Bacteria	Prevotellaceae	6.31673e-05	-3.93315	0.000191122
40	NC_001356	Mupapillomavirus 1	Viruses	Papillomaviridae	7.38833e-05	-1.52253	0.000217956
41	D14147	Peptoniphilus indolicus	Bacteria	Peptoniphilaceae	7.63937e-05	-5.40563	0.000219865
42	X78719	Actinomyces radingae	Bacteria	Actinomycetaceae	9.92101e-05	-5.20138	0.000278733
43	AY987777	Aeromonas popoffii	Bacteria	Aeromonadaceae	0.000102348	-3.57731	0.000280863
44	AJ704572	Propionibacterium thoenii	Bacteria	Propionibacteriaceae	0.000116773	-4.31223	0.000313163
45	DQ836252	Comamonas denitrificans	Bacteria	Comamonadaceae	0.000131282	-5.42246	0.00034425
46	M83796	Brevundimonas bacteroides	Bacteria	Caulobacteraceae	0.000132285	-3.82073	0.00034425
47	X78720	Actinomyces turicensis	Bacteria	Actinomycetaceae	0.000156255	-2.58592	0.000392299
48	AF480601	Mycobacterium kansasii	Bacteria	Mycobacteriaceae	0.000205424	-3.43032	0.000505
49	AY457068	Mycobacterium neworleansense	Bacteria	Mycobacteriaceae	0.000239959	-4.08997	0.00057786
50	AJ295007	Acinetobacter venetianus	Bacteria	Moraxellaceae	0.000265994	-4.1	0.000627745
51	EU083530	Haemophilus parainfluenzae	Bacteria	Pasteurellaceae	0.000270301	-3.24333	0.000627745
52	AB091200	Frateuria aurantia	Bacteria	Rhodanobacteraceae	0.000294938	-2.34987	0.000669282
53	EU331259	Pediococcus parvulus	Bacteria	Lactobacillaceae	0.000296406	-3.89911	0.000669282
54	X97049	Arcanobacterium phocae	Bacteria	Actinomycetaceae	0.000308343	-5.37577	0.000673787
55	AY987757	Aeromonas bestiarum	Bacteria	Aeromonadaceae	0.000308642	-3.92839	0.000673787
56	AJ576081	Mobiluncus mulieris	Bacteria	Actinomycetaceae	0.000339407	-3.24979	0.000715179
57	J01859	Escherichia coli	Bacteria	Enterobacteriaceae	0.000342881	-6.54714	0.000715179
58	M29566	Mycobacterium phlei	Bacteria	Mycobacteriaceae	0.000359377	-4.33945	0.000731147
59	EU841525	Comamonas aquatica	Bacteria	Comamonadaceae	0.000408091	-4.02674	0.000816182
60	X82451	Actinomyces meyeri	Bacteria	Actinomycetaceae	0.000415098	-5.03684	0.000816358
61	NC_007380	Influenza A virus	Viruses	Orthomyxoviridae	0.000446719	-3.76336	0.000864144
62	X90833	Actinobacillus actinomycetemcomitans	Bacteria	Pasteurellaceae	0.000582809	-3.85975	0.00110922
63	AF538629	Absidia cylindrospora	Fungi	Cunninghamellaceae	0.00079213	-4.51553	0.00148367
64	D87677	Aerococcus urinaeequi	Bacteria	Aerococcaceae	0.000955181	-4.35217	0.00176111
65	EU180608	Pediococcus acidilactici	Bacteria	Lactobacillaceae	0.000968507	-3.56135	0.00176111
66	AF050276	Fonsecaea pedrosoi	Fungi	Herpotrichiellaceae	0.00106362	-1.70599	0.00190163
67	AB266392	Pneumocystis jirovecii	Fungi	Pneumocystidaceae	0.00113245	-3.99589	0.00199446
68	AJ224309	Aeromonas encheleia	Bacteria	Aeromonadaceae	0.001149	-2.62933	0.00199446
69	EU035411	Cladophialophora proteae	Fungi	Herpotrichiellaceae	0.00119552	-1.89337	0.0020445
70	EF540756	Phialophora europaea	Fungi	Cyphellophoraceae	0.00120294	-3.85569	0.0020445
71	M58797	Aerococcus viridans	Bacteria	Aerococcaceae	0.00129	-4.04533	0.00214394
72	AF104676	Streptococcus constellatus	Bacteria	Streptococcaceae	0.00156561	-2.97635	0.00256587
73	EU192369	Malassezia sympodialis	Fungi	Malasseziaceae	0.00158958	-2.28434	0.00256946
74	EU192366	Malassezia pachydermatis	Fungi	Malasseziaceae	0.00166427	-2.12332	0.00265383
75	NC_006002	St Croix River virus	Viruses	Reoviridae	0.00188907	-2.60736	0.00297214
76	EU192368	Malassezia slooffiae	Fungi	Malasseziaceae	0.00199359	-5.11103	0.00309532
77	AJ576084	Mobiluncus curtisii	Bacteria	Actinomycetaceae	0.00203036	-2.95421	0.00311146
78	AY083223	Malassezia furfur	Fungi	Malasseziaceae	0.00205854	-2.40919	0.00311421
79	AF044392	Pleistophora ehrenbaumi	Fungi	Pleistophoridae	0.00208365	-4.39224	0.00311421
80	EF030523	Absidia anomala	Fungi	Cunninghamellaceae	0.00218275	-3.77766	0.00321956
81	AF151921	Prosthodendrium longiforme	Parasite	Lecithodendriidae	0.00258861	-2.15988	0.00377106
82	NC_001503	Mouse mammary tumor virus	Viruses	Retroviridae	0.00270296	-0.978866	0.00388962
83	AF151922	Prosthodendrium hurkovaae	Parasite	Lecithodendriidae	0.00271642	-4.71674	0.00388962
84	DQ325447	Geotrichum citri-aurantii	Fungi	Dipodascaceae	0.00307428	-6.52261	0.00431863
85	EU192364	Malassezia globosa	Fungi	Malasseziaceae	0.00329395	-3.76934	0.00457278
86	EU192367	Malassezia restricta	Fungi	Malasseziaceae	0.00413511	-2.70352	0.00567376
87	NC_003707	Eyach virus	Viruses	Reoviridae	0.00424068	-3.25134	0.00575173
88	AY702702	Contracaecum microcephalum	Parasite	Anisakidae	0.00548903	-2.39074	0.00736029
89	NC_003663	Cowpox virus	Viruses	Poxviridae	0.00818977	-0.615078	0.0108583
90	U94382	Toxocara canis	Parasite	Toxocaridae	0.00866543	-3.05662	0.0113613
91	NC_004002	Sheeppox virus	Viruses	Poxviridae	0.00964781	-0.503457	0.0125103
92	AB126649	Rhodotorula laryngis	Fungi	Cystobasidiaceae	0.012869	-1.80349	0.0165058
93	NC_004003	Goatpox virus Pellor	Viruses	Poxviridae	0.0132774	-0.549214	0.0168466
94	NC_007377	Influenza A virus	Viruses	Orthomyxoviridae	0.0139715	-0.856863	0.0175387
95	NC_001266	Rabbit fibroma virus	Viruses	Poxviridae	0.0140858	-0.60246	0.0175387
96	AY245759	Centrocestus formosanus	Parasite	Heterophyidae	0.0174089	-1.27574	0.0213985
97	AJ420198	Streptococcus criceti	Bacteria	Streptococcaceae	0.0239481	-1.10113	0.0291327
98	AF124475	Hymenolepis diminuta	Parasite	Hymenolepididae	0.0246975	-1.77585	0.0297378
99	AF023120	Dipylidium caninum	Parasite	Dipylidiidae	0.0269386	-2.41793	0.0321087

## Sheet: Un-grouped vs Group b
ID	Accession	Name	Type of organism	Family	T-test p-value	Un-grouped Mean - Group b Mean	T-test BH adjusted p-value
1	AY851262	Trichinella sp.	Parasite	Trichinellidae	2.38146e-12	-5.43852	2.81013e-10
2	AJ416941	Mycobacterium chelonae	Bacteria	Mycobacteriaceae	1.76782e-10	-6.02829	1.04301e-08
3	X73952	Arcanobacterium haemolyticum	Bacteria	Actinomycetaceae	1.39867e-09	-5.32316	5.50145e-08
4	AY851260	Trichinella sp.	Parasite	Trichinellidae	1.67726e-09	-4.59619	5.50145e-08
5	X84005	Veillonella parvula	Bacteria	Veillonellaceae	1.1183e-08	-4.51814	2.63918e-07
6	AY851259	Trichinella murrelli	Parasite	Trichinellidae	1.92621e-08	-4.12421	3.78821e-07
7	EU373423	Sphingobacterium siyangense	Bacteria	Sphingobacteriaceae	2.8273e-08	-3.94761	4.76602e-07
8	M35014	Cardiobacterium hominis	Bacteria	Cardiobacteriaceae	4.41472e-08	-4.30763	6.51172e-07
9	AJ271383	Pediococcus inopinatus	Bacteria	Lactobacillaceae	4.83882e-08	-4.57685	6.51172e-07
10	AY326462	Peptostreptococcus anaerobius	Bacteria	Peptostreptococcaceae	1.0454e-07	-3.83233	1.23357e-06
11	NC_003015	Cypovirus 14	Viruses	Reoviridae	1.39466e-07	-2.79737	1.49609e-06
12	FJ405309	Edwardsiella tarda	Bacteria	Enterobacteriaceae	1.90461e-07	-4.27978	1.87287e-06
13	DQ409136	Bordetella holmesii	Bacteria	Alcaligenaceae	2.75727e-07	-5.79589	2.50275e-06
14	NC_006505	Infectious salmon anemia virus	Viruses	Orthomyxoviridae	3.43934e-07	-3.94797	2.89887e-06
15	NC_007381	Influenza A virus	Viruses	Orthomyxoviridae	4.03668e-07	-3.82252	3.17552e-06
16	AY851257	Trichinella britovi	Parasite	Trichinellidae	5.16287e-07	-5.06924	3.80762e-06
17	EU727316	Alcaligenes faecalis	Bacteria	Alcaligenaceae	8.38001e-07	-5.56788	5.81671e-06
18	AJ227786	Brevundimonas intermedia	Bacteria	Caulobacteraceae	1.4221e-06	-2.93407	9.32264e-06
19	X60418	Plesiomonas shigelloides	Bacteria	Enterobacteriaceae	1.4404e-06	-4.06111	9.32264e-06
20	AY987772	Aeromonas molluscorum	Bacteria	Aeromonadaceae	2.28913e-06	-5.22603	1.35059e-05
21	NC_001587	Human papillomavirus type 34	Viruses	Papillomaviridae	2.91285e-06	-1.95536	1.63675e-05
22	AJ717364	Rothia dentocariosa	Bacteria	Micrococcaceae	3.24457e-06	-4.7807	1.74027e-05
23	AY851263	Trichinella papuae	Parasite	Trichinellidae	6.53873e-06	-4.86249	3.35465e-05
24	M59160	Serratia marcescens	Bacteria	Enterobacteriaceae	8.61323e-06	-3.89234	4.23484e-05
25	AY851256	Trichinella nativa	Parasite	Trichinellidae	1.10546e-05	-3.8437	5.21776e-05
26	AJ420201	Streptococcus ratti	Bacteria	Streptococcaceae	1.19044e-05	-3.38169	5.40277e-05
27	EF119339	Pleistophora mulleri	Fungi	Pleistophoridae	1.22298e-05	-4.94134	5.40277e-05
28	AJ879697	Trueperella bonasi	Bacteria	Actinomycetaceae	2.05899e-05	-5.9102	8.67717e-05
29	EU331313	Pediococcus damnosus	Bacteria	Lactobacillaceae	2.50135e-05	-4.89939	0.000101779
30	FM180525	Brevundimonas diminuta	Bacteria	Caulobacteraceae	3.3107e-05	-3.91715	0.000130221
31	AB045737	Citrobacter rodentium	Bacteria	Enterobacteriaceae	3.55385e-05	-4.36479	0.000135276
32	EU916710	Aeromonas sobria	Bacteria	Aeromonadaceae	3.67611e-05	-4.62547	0.000135556
33	AJ937773	Propionibacterium jensenii	Bacteria	Propionibacteriaceae	4.01281e-05	-5.93054	0.000143488
34	AF503278	Sphingomonas elodea	Bacteria	Sphingomonadaceae	4.42957e-05	-4.08943	0.000153732
35	AJ250959	Arcanobacterium pluranimalium	Bacteria	Actinomycetaceae	5.42071e-05	-5.04411	0.000182755
36	AY851264	Trichinella zimbabwensis	Parasite	Trichinellidae	6.82575e-05	-4.98012	0.000223733
37	AF318316	Aerococcus sanguinicola	Bacteria	Aerococcaceae	7.38587e-05	-3.40605	0.00023555
38	L16482	Prevotella ruminicola	Bacteria	Prevotellaceae	0.000124706	-3.71477	0.000387244
39	X78719	Actinomyces radingae	Bacteria	Actinomycetaceae	0.000147811	-5.00174	0.000447222
40	D14147	Peptoniphilus indolicus	Bacteria	Peptoniphilaceae	0.000150567	-5.11603	0.000447222
41	AY987777	Aeromonas popoffii	Bacteria	Aeromonadaceae	0.00017556	-3.39564	0.000505269
42	DQ836252	Comamonas denitrificans	Bacteria	Comamonadaceae	0.000179345	-5.25791	0.000505269
43	M83796	Brevundimonas bacteroides	Bacteria	Caulobacteraceae	0.000226124	-3.62315	0.000620526
44	AJ704572	Propionibacterium thoenii	Bacteria	Propionibacteriaceae	0.000232697	-4.11629	0.000624052
45	NC_001356	Mupapillomavirus 1	Viruses	Papillomaviridae	0.000254425	-1.36006	0.00066716
46	AF480601	Mycobacterium kansasii	Bacteria	Mycobacteriaceae	0.000258606	-3.34852	0.00066716
47	AY457068	Mycobacterium neworleansense	Bacteria	Mycobacteriaceae	0.000297961	-4.01169	0.000748073
48	NC_001664	Human herpesvirus 6A	Viruses	Herpesviridae	0.000326187	-1.48767	0.000801877
49	EU331259	Pediococcus parvulus	Bacteria	Lactobacillaceae	0.000404519	-3.77971	0.000974147
50	AJ295007	Acinetobacter venetianus	Bacteria	Moraxellaceae	0.000421784	-3.90647	0.00099541
51	X97049	Arcanobacterium phocae	Bacteria	Actinomycetaceae	0.000426208	-5.18691	0.00099541
52	J01859	Escherichia coli	Bacteria	Enterobacteriaceae	0.000430532	-6.38028	0.00099541
53	EU083530	Haemophilus parainfluenzae	Bacteria	Pasteurellaceae	0.000438994	-3.09409	0.00099541
54	M29566	Mycobacterium phlei	Bacteria	Mycobacteriaceae	0.000441997	-4.25207	0.00099541
55	AY987757	Aeromonas bestiarum	Bacteria	Aeromonadaceae	0.0004608	-3.75965	0.00099541
56	AJ576081	Mobiluncus mulieris	Bacteria	Actinomycetaceae	0.000544432	-3.0884	0.0011472
57	X82451	Actinomyces meyeri	Bacteria	Actinomycetaceae	0.000574827	-4.85366	0.00118999
58	AB091200	Frateuria aurantia	Bacteria	Rhodanobacteraceae	0.000590988	-2.17839	0.00120236
59	EU841525	Comamonas aquatica	Bacteria	Comamonadaceae	0.000739718	-3.79007	0.00147944
60	AF538629	Absidia cylindrospora	Fungi	Cunninghamellaceae	0.000865825	-4.4665	0.00170279
61	NC_007380	Influenza A virus	Viruses	Orthomyxoviridae	0.000924872	-3.54412	0.0017891
62	X90833	Actinobacillus actinomycetemcomitans	Bacteria	Pasteurellaceae	0.000958727	-3.67261	0.00182467
63	X78720	Actinomyces turicensis	Bacteria	Actinomycetaceae	0.00101631	-2.12264	0.00190356
64	EU180608	Pediococcus acidilactici	Bacteria	Lactobacillaceae	0.00113275	-3.49557	0.00208851
65	AF050276	Fonsecaea pedrosoi	Fungi	Herpotrichiellaceae	0.00131751	-1.66166	0.00239179
66	AB266392	Pneumocystis jirovecii	Fungi	Pneumocystidaceae	0.00145406	-3.87126	0.00259968
67	EU035411	Cladophialophora proteae	Fungi	Herpotrichiellaceae	0.0014974	-1.84058	0.00263721
68	EF540756	Phialophora europaea	Fungi	Cyphellophoraceae	0.00160003	-3.73783	0.00277653
69	D87677	Aerococcus urinaeequi	Bacteria	Aerococcaceae	0.00160185	-4.11531	0.00277653
70	AJ224309	Aeromonas encheleia	Bacteria	Aeromonadaceae	0.00193514	-2.46145	0.00326209
71	EU192369	Malassezia sympodialis	Fungi	Malasseziaceae	0.00205483	-2.20898	0.00341507
72	M58797	Aerococcus viridans	Bacteria	Aerococcaceae	0.00211271	-3.82449	0.0034625
73	EU192366	Malassezia pachydermatis	Fungi	Malasseziaceae	0.00224995	-2.0412	0.00363691
74	AF044392	Pleistophora ehrenbaumi	Fungi	Pleistophoridae	0.00230556	-4.33196	0.00367643
75	EU192368	Malassezia slooffiae	Fungi	Malasseziaceae	0.00237968	-4.99402	0.00374403
76	EF030523	Absidia anomala	Fungi	Cunninghamellaceae	0.00253163	-3.71947	0.00393069
77	AY083223	Malassezia furfur	Fungi	Malasseziaceae	0.00262379	-2.33131	0.00402087
78	AF151922	Prosthodendrium hurkovaae	Parasite	Lecithodendriidae	0.00299513	-4.65166	0.00453109
79	AF104676	Streptococcus constellatus	Bacteria	Streptococcaceae	0.00307154	-2.75163	0.00458787
80	AF151921	Prosthodendrium longiforme	Parasite	Lecithodendriidae	0.00318953	-2.09777	0.00470455
81	AJ576084	Mobiluncus curtisii	Bacteria	Actinomycetaceae	0.0032022	-2.78022	0.00470455
82	NC_006002	St Croix River virus	Viruses	Reoviridae	0.00324239	-2.47119	0.00470455
83	DQ325447	Geotrichum citri-aurantii	Fungi	Dipodascaceae	0.00362672	-6.38592	0.00515606
84	EU192364	Malassezia globosa	Fungi	Malasseziaceae	0.00400308	-3.66319	0.00562338
85	NC_001503	Mouse mammary tumor virus	Viruses	Retroviridae	0.00440544	-0.872782	0.00611578
86	EU192367	Malassezia restricta	Fungi	Malasseziaceae	0.0052987	-2.60378	0.00727031
87	NC_003707	Eyach virus	Viruses	Reoviridae	0.00603981	-3.11317	0.00819192
88	AY702702	Contracaecum microcephalum	Parasite	Anisakidae	0.00643745	-2.33297	0.00863204
89	U94382	Toxocara canis	Parasite	Toxocaridae	0.00975778	-2.99696	0.0129373
90	NC_003663	Cowpox virus	Viruses	Poxviridae	0.0147801	-0.540302	0.0193783
91	AB126649	Cystobasidium laryngis	Fungi	Cystobasidiaceae	0.0153518	-1.74618	0.0199067
92	NC_004002	Sheeppox virus	Viruses	Poxviridae	0.0177028	-0.443563	0.0227058
93	AY245759	Centrocestus formosanus	Parasite	Heterophyidae	0.0194987	-1.24859	0.0247403
94	NC_001266	Rabbit fibroma virus	Viruses	Poxviridae	0.0233811	-0.494765	0.0293508
95	NC_004003	Goatpox virus Pellor	Viruses	Poxviridae	0.023832	-0.467582	0.0296019
96	NC_007377	Influenza A virus	Viruses	Orthomyxoviridae	0.0243768	-0.716826	0.0299631
97	AF124475	Hymenolepis diminuta	Parasite	Hymenolepididae	0.0257546	-1.76062	0.0313304
98	AF023120	Dipylidium caninum	Parasite	Dipylidiidae	0.0303102	-2.35763	0.036496
99	AJ420198	Streptococcus criceti	Bacteria	Streptococcaceae	0.0378971	-1.01501	0.0451702

## Sheet: Un-grouped vs Group a
ID	Accession	Name	Type of organism	Family	T-test p-value	Un-group Mean - Group a Mean	T-test BH adjusted p-value
1	AJ717364	Rothia dentocariosa	Bacteria	Micrococcaceae	3.23671e-11	-10.6462	3.81932e-09
2	AJ271383	Pediococcus inopinatus	Bacteria	Lactobacillaceae	4.43147e-10	-7.7663	2.61457e-08
3	X84005	Veillonella parvula	Bacteria	Veillonellaceae	1.2768e-09	-7.14331	5.02208e-08
4	AJ250959	Arcanobacterium pluranimalium	Bacteria	Actinomycetaceae	3.65227e-09	-10.5401	1.07742e-07
5	AY851257	Trichinella britovi	Parasite	Trichinellidae	1.50282e-08	-8.39706	3.54666e-07
6	AJ420201	Streptococcus ratti	Bacteria	Streptococcaceae	3.15362e-08	-7.15219	6.20212e-07
7	EF119339	Pleistophora mulleri	Fungi	Pleistophoridae	4.11596e-08	-8.58704	6.93834e-07
8	AJ879697	Trueperella bonasi	Bacteria	Actinomycetaceae	6.53264e-08	-10.0182	9.63564e-07
9	D14147	Peptoniphilus indolicus	Bacteria	Peptoniphilaceae	1.23468e-07	-9.55658	1.61881e-06
10	AJ937773	Propionibacterium jensenii	Bacteria	Propionibacteriaceae	1.8207e-07	-9.74619	2.14843e-06
11	AF318316	Aerococcus sanguinicola	Bacteria	Aerococcaceae	1.16599e-06	-6.22297	1.25079e-05
12	EU331313	Pediococcus damnosus	Bacteria	Lactobacillaceae	1.18569e-06	-6.66712	1.25079e-05
13	AJ576081	Mobiluncus mulieris	Bacteria	Actinomycetaceae	1.32941e-06	-5.56307	1.25079e-05
14	X90833	Actinobacillus actinomycetemcomitans	Bacteria	Pasteurellaceae	2.42541e-06	-6.54213	2.04427e-05
15	X78719	Actinomyces radingae	Bacteria	Actinomycetaceae	2.48463e-06	-8.06299	2.04427e-05
16	AJ416941	Mycobacterium chelonae	Bacteria	Mycobacteriaceae	2.51796e-06	-7.83627	2.04427e-05
17	AY851264	Trichinella zimbabwensis	Parasite	Trichinellidae	3.77033e-06	-7.0385	2.61705e-05
18	X97049	Arcanobacterium phocae	Bacteria	Actinomycetaceae	5.14219e-06	-8.08271	3.37099e-05
19	AJ576084	Mobiluncus curtisii	Bacteria	Actinomycetaceae	6.18612e-06	-5.4481	3.84191e-05
20	X82451	Actinomyces meyeri	Bacteria	Actinomycetaceae	6.68564e-06	-7.66238	3.94453e-05
21	EU331259	Pediococcus parvulus	Bacteria	Lactobacillaceae	8.18958e-06	-5.61059	4.60176e-05
22	AJ704572	Propionibacterium thoenii	Bacteria	Propionibacteriaceae	8.6533e-06	-7.12071	4.64131e-05
23	M58797	Aerococcus viridans	Bacteria	Aerococcaceae	1.55671e-05	-7.21069	7.98659e-05
24	AY851263	Trichinella papuae	Parasite	Trichinellidae	1.9193e-05	-8.18351	9.43656e-05
25	D87677	Aerococcus urinaeequi	Bacteria	Aerococcaceae	2.02718e-05	-7.74707	9.56831e-05
26	NC_006505	Infectious salmon anemia virus	Viruses	Orthomyxoviridae	2.29002e-05	-6.00517	0.000103932
27	AY457068	Mycobacterium neworleansense	Bacteria	Mycobacteriaceae	3.26857e-05	-5.21192	0.000142849
28	M29566	Mycobacterium phlei	Bacteria	Mycobacteriaceae	3.29143e-05	-5.59183	0.000142849
29	J01859	Escherichia coli	Bacteria	Enterobacteriaceae	4.26929e-05	-8.93882	0.000173716
30	NC_003707	Eyach virus	Viruses	Reoviridae	5.83892e-05	-5.23174	0.000229664
31	DQ836252	Comamonas denitrificans	Bacteria	Comamonadaceae	6.29056e-05	-7.78114	0.000239447
32	EF540756	Phialophora europaea	Fungi	Cyphellophoraceae	7.29205e-05	-5.54514	0.000268894
33	AY851256	Trichinella nativa	Parasite	Trichinellidae	9.02288e-05	-9.17908	0.000322636
34	EU916710	Aeromonas sobria	Bacteria	Aeromonadaceae	9.41256e-05	-7.81178	0.000326671
35	EU083530	Haemophilus parainfluenzae	Bacteria	Pasteurellaceae	9.68252e-05	-5.38245	0.000326671
36	AY987772	Aeromonas molluscorum	Bacteria	Aeromonadaceae	9.9632e-05	-8.43222	0.000326671
37	FM180525	Brevundimonas diminuta	Bacteria	Caulobacteraceae	0.00010723	-9.82739	0.000341977
38	M35014	Cardiobacterium hominis	Bacteria	Cardiobacteriaceae	0.000112551	-8.48701	0.000349501
39	AY987757	Aeromonas bestiarum	Bacteria	Aeromonadaceae	0.000168759	-6.34688	0.000510605
40	AF050276	Fonsecaea pedrosoi	Fungi	Herpotrichiellaceae	0.000169572	-2.34139	0.000510605
41	EU180608	Pediococcus acidilactici	Bacteria	Lactobacillaceae	0.000187626	-4.5043	0.000539996
42	EU192368	Malassezia slooffiae	Fungi	Malasseziaceae	0.00021661	-6.78815	0.000608572
43	AB266392	Pneumocystis jirovecii	Fungi	Pneumocystidaceae	0.000246943	-5.78217	0.000677657
44	L16482	Prevotella ruminicola	Bacteria	Prevotellaceae	0.000296655	-7.06315	0.000795574
45	NC_007380	Influenza A virus	Viruses	Orthomyxoviridae	0.000331863	-6.90587	0.000870218
46	DQ325447	Geotrichum citri-aurantii	Fungi	Dipodascaceae	0.000383062	-8.4818	0.000982637
47	AF480601	Mycobacterium kansasii	Bacteria	Mycobacteriaceae	0.000449407	-4.60274	0.0011283
48	AF044392	Pleistophora ehrenbaumi	Fungi	Pleistophoridae	0.000561543	-5.25622	0.00138046
49	EU373423	Sphingobacterium siyangense	Bacteria	Sphingobacteriaceae	0.000599684	-9.80819	0.00144414
50	AY702702	Contracaecum microcephalum	Parasite	Anisakidae	0.000647035	-3.21876	0.001527
51	EF030523	Absidia anomala	Fungi	Cunninghamellaceae	0.0007282	-4.61161	0.00168486
52	AF151921	Prosthodendrium longiforme	Parasite	Lecithodendriidae	0.000730758	-3.05007	0.00168486
53	AF151922	Prosthodendrium hurkovaae	Parasite	Lecithodendriidae	0.000758888	-5.64955	0.0016896
54	AF538629	Absidia cylindrospora	Fungi	Cunninghamellaceae	0.000805093	-5.21824	0.00175928
55	X73952	Arcanobacterium haemolyticum	Bacteria	Actinomycetaceae	0.000931948	-10.8688	0.00199945
56	AY987777	Aeromonas popoffii	Bacteria	Aeromonadaceae	0.000992451	-6.18124	0.00209124
57	AY083223	Malassezia furfur	Fungi	Malasseziaceae	0.00101925	-3.52559	0.00211003
58	EU192369	Malassezia sympodialis	Fungi	Malasseziaceae	0.00103309	-3.36456	0.00211003
59	AY326462	Peptostreptococcus anaerobius	Bacteria	Peptostreptococcaceae	0.0011094	-6.52307	0.00221881
60	EU192364	Malassezia globosa	Fungi	Malasseziaceae	0.00129879	-5.29086	0.00255429
61	EU841525	Comamonas aquatica	Bacteria	Comamonadaceae	0.00159625	-7.41906	0.00308782
62	U94382	Toxocara canis	Parasite	Toxocaridae	0.00167999	-3.91171	0.00319741
63	AJ224309	Aeromonas encheleia	Bacteria	Aeromonadaceae	0.00202512	-5.03563	0.00379308
64	EU727316	Alcaligenes faecalis	Bacteria	Alcaligenaceae	0.00209108	-9.53992	0.00385543
65	NC_006002	St Croix River virus	Viruses	Reoviridae	0.00227444	-4.55918	0.00412898
66	AF104676	Streptococcus constellatus	Bacteria	Streptococcaceae	0.00248181	-6.19736	0.00443718
67	DQ409136	Bordetella holmesii	Bacteria	Alcaligenaceae	0.00289975	-9.32653	0.00510703
68	NC_007381	Influenza A virus	Viruses	Orthomyxoviridae	0.00300721	-6.60877	0.00521839
69	AY851262	Trichinella sp.	Parasite	Trichinellidae	0.00353147	-10.0107	0.00603933
70	EU192367	Malassezia restricta	Fungi	Malasseziaceae	0.00373575	-4.13311	0.00629741
71	AY245759	Centrocestus formosanus	Parasite	Heterophyidae	0.0037679	-1.66499	0.00629741
72	AY851259	Trichinella murrelli	Parasite	Trichinellidae	0.00391783	-9.85494	0.00642089
73	EU035411	Cladophialophora proteae	Fungi	Herpotrichiellaceae	0.00514768	-2.64995	0.00832091
74	M83796	Brevundimonas bacteroides	Bacteria	Caulobacteraceae	0.00621875	-6.65265	0.00991639
75	AF023120	Dipylidium caninum	Parasite	Dipylidiidae	0.00885796	-3.28216	0.0139365
76	FJ405309	Edwardsiella tarda	Bacteria	Enterobacteriaceae	0.00922643	-9.69747	0.0143252
77	AY851260	Trichinella sp.	Parasite	Trichinellidae	0.00967301	-9.18498	0.0148236
78	AB126649	Cystobasidium laryngis	Fungi	Cystobasidiaceae	0.0101435	-2.62499	0.0153453
79	AF124475	Hymenolepis diminuta	Parasite	Hymenolepididae	0.0147688	-1.99412	0.0220597
80	EU192366	Malassezia pachydermatis	Fungi	Malasseziaceae	0.0168913	-3.30033	0.0249146
81	AJ227786	Brevundimonas intermedia	Bacteria	Caulobacteraceae	0.0170855	-9.72237	0.0249146
82	AJ295007	Acinetobacter venetianus	Bacteria	Moraxellaceae	0.0182544	-6.8739	0.0262685
83	X60418	Plesiomonas shigelloides	Bacteria	Enterobacteriaceae	0.0200699	-9.23871	0.028533
84	AF503278	Sphingomonas elodea	Bacteria	Sphingomonadaceae	0.0251377	-7.72455	0.0353125
85	NC_001587	Human papillomavirus type 34	Viruses	Papillomaviridae	0.0298271	-4.37376	0.0414071
86	AB045737	Citrobacter rodentium	Bacteria	Enterobacteriaceae	0.031255	-8.49547	0.0428848
87	X78720	Actinomyces turicensis	Bacteria	Actinomycetaceae	0.0345148	-9.22634	0.0468131
88	M59160	Serratia marcescens	Bacteria	Enterobacteriaceae	0.0349129	-8.69382	0.046815
